# Supplementary material for: Patterns of human social contact and mask wearing in high-risk groups in China
Source: Infect Dis Poverty. 2022 Jun 18;11:69. doi: 10.1186/s40249-022-00988-8 (PMC9206088; doi:10.1186/s40249-022-00988-8)
Supplement: Supplementary file 2 — Additional file 2: Table S1. Characteristics and number of contacts of participants stratified by provinces and occupations. [file 40249_2022_988_MOESM2_ESM.xlsx]

## Sheet: Table S1
	Table S1. Characteristics and number of contacts of participants stratified by provinces and occupations.
	Characteristics			Qinghai					Shanghai					Zhejiang
				N(%)	Individual contacts Mean (95% CI)	Group contacts Mean (95% CI)	Total contacts Mean (95% CI)		N(%)	Individual contacts Mean(95% CI)	Group contacts Mean (95% CI)	Total contacts Mean (95% CI)		N(%)	Individual contacts Mean(95% CI)	Group contacts Mean (95% CI)	Total contacts Mean (95% CI)
	Ovrall			8437					2978					4220
	Delivery workers	Gender	Male	52 (76.5)	3.15 (3, 3.3)	50.02 (34.56, 65.48)	53.17 (37.67, 68.67)*		863 (82.6)	3.12 (3.09, 3.15)	70.1 (64.36, 75.84)	73.22 (67.47, 78.96)***		315 (83.3)	3.18 (3.13, 3.23)	69.55 (60.84, 78.25)	72.73 (64.02, 81.43)***
			Female	16 (23.5)	3.06 (2.93, 3.2)	28.69 (8.48, 48.9)	31.75 (11.55, 51.95)*		182 (17.4)	3.08 (3.02, 3.14)	35.68 (27.36, 44.01)	38.76 (30.42, 47.09)***		63 (16.7)	3.16 (3.05, 3.27)	27.08 (15.6, 38.55)	30.24 (18.72, 41.76)***
		Age	[18, 24)	19 (27.9)	3.32 (2.92, 3.71)	53.63 (28.45, 78.81)	56.95 (31.62, 82.28)		181 (17.3)	3.13 (3.07, 3.19)	60.53 (48.96, 72.1)	63.66 (52.08, 75.23)		47 (12.4)	3.21 (3.08, 3.35)	73.4 (48.91, 97.9)	76.62 (52.08, 101.15)
			[25, 34)	33 (48.5)	3.06 (2.97, 3.15)	50.18 (28.75, 71.61)	53.24 (31.8, 74.69)		627 (60.0)	3.12 (3.08, 3.15)	65.86 (59.25, 72.48)	68.98 (62.36, 75.6)		190 (50.3)	3.2 (3.13, 3.27)	58.96 (48.64, 69.28)	62.16 (51.83, 72.49)
			[35, 44)	10 (14.7)	3.1 (2.87, 3.33)	33.5 (15.18, 51.82)	36.6 (18.32, 54.88)		171 (16.4)	3.09 (3.04, 3.15)	61.6 (49.74, 73.46)	64.7 (52.83, 76.56)		103 (27.2)	3.11 (3.03, 3.19)	66.22 (50.15, 82.29)	69.33 (53.26, 85.4)
			45+	6 (8.8)	3 (3, 3)	8.33 (0, 22.28)	11.33 (0, 25.28)		66 (6.3)	3.09 (3, 3.18)	63.65 (42.14, 85.16)	66.74 (45.2, 88.28)		38 (10.1)	3.21 (3.05, 3.37)	56.32 (35.1, 77.53)	59.53 (38.35, 80.7)
		Education	Junior high school and below	23 (33.8)	3 (3, 3)	31.3 (11.56, 51.05)	34.3 (14.56, 54.05)**		426 (40.8)	3.11 (3.07, 3.14)	63.93 (55.93, 71.94)	67.04 (59.03, 75.05)**		123 (32.5)	3.21 (3.12, 3.3)	66.25 (50.88, 81.62)	69.46 (54.1, 84.83)**
			Senior middle school	26 (38.2)	3.12 (2.98, 3.25)	37.42 (20.52, 54.32)	40.54 (23.56, 57.52)**		443 (42.4)	3.12 (3.08, 3.16)	69.47 (61.63, 77.31)	72.59 (64.75, 80.44)**		148 (39.2)	3.1 (3.05, 3.15)	69.24 (57.61, 80.88)	72.34 (60.7, 83.99)**
			Undergraduate college or above	19 (27.9)	3.32 (2.92, 3.71)	71.95 (40.78, 103.11)	75.26 (44.08, 106.45)**		176 (16.8)	3.1 (3.04, 3.15)	51.01 (39.93, 62.1)	54.11 (43.02, 65.19)**		107 (28.3)	3.24 (3.13, 3.35)	48.75 (35.98, 61.51)	51.99 (39.21, 64.77)**
		Household incomes per capita	<10,000	37 (54.4)	3 (3, 3)	43 (24.86, 61.14)	46 (27.86, 64.14)		464 (44.4)	3.12 (3.08, 3.15)	62.09 (54.66, 69.52)	65.2 (57.77, 72.64)		101 (26.7)	3.17 (3.08, 3.26)	65.56 (49.64, 81.49)	68.73 (52.79, 84.68)
			10,000-29,999	11 (16.2)	3.55 (2.85, 4.24)	36.73 (16.82, 56.63)	40.27 (19.91, 60.64)		163 (15.6)	3.16 (3.08, 3.24)	75.75 (61.88, 89.63)	78.91 (65.05, 92.78)		51 (13.5)	3.24 (3.08, 3.39)	56.98 (38.28, 75.68)	60.22 (41.48, 78.96)
			30,000-49,999	12 (17.6)	3.25 (2.96, 3.54)	72.08 (29.82, 114.35)	75.33 (32.93, 117.74)		161 (15.4)	3.08 (3.02, 3.14)	67.58 (54.25, 80.91)	70.66 (57.31, 84)		89 (23.5)	3.13 (3.06, 3.21)	56.8 (41.64, 71.95)	59.93 (44.78, 75.09)
			50,000-99,999	6 (8.8)	3 (3, 3)	28.33 (0, 67.27)	31.33 (0, 70.27)		193 (18.5)	3.08 (3.03, 3.13)	55.04 (44.8, 65.28)	58.12 (47.87, 68.38)		115 (30.4)	3.17 (3.09, 3.26)	68.85 (54.05, 83.66)	72.03 (57.22, 86.83)
			≥ 100,000	2 (2.9)	3 (3, 3)	15 (NA, NA)	18 (NA, NA)		64 (6.1)	3.14 (3.04, 3.24)	67.62 (44.47, 90.78)	70.77 (47.59, 93.94)		22 (5.8)	3.27 (2.96, 3.58)	50.55 (22.34, 78.75)	53.82 (25.68, 81.96)
		Household size	1-2	44 (64.7)	3.2 (3.02, 3.39)	47.11 (32.83, 61.4)	50.32 (35.98, 64.66)		823 (78.8)	3.1 (3.07, 3.13)	65.19 (59.43, 70.95)	68.29 (62.52, 74.05)		178 (47.1)	3.19 (3.11, 3.26)	61.31 (50.42, 72.19)	64.49 (53.61, 75.38)
			3-4	21 (30.9)	3 (3, 3)	41.67 (11.67, 71.67)	44.67 (14.67, 74.67)		173 (16.6)	3.14 (3.07, 3.2)	58.08 (46.78, 69.37)	61.21 (49.91, 72.52)		143 (37.8)	3.15 (3.09, 3.22)	60.29 (48.13, 72.45)	63.44 (51.26, 75.62)
			≥ 5	3 (4.4)	3 (3, 3)	37.33 (NA, NA)	40.33 (NA, NA)		49 (4.7)	3.24 (3.07, 3.42)	67.2 (43.6, 90.81)	70.45 (46.79, 94.1)		57 (15.1)	3.21 (3.08, 3.34)	71.56 (48.44, 94.68)	74.77 (51.64, 97.9)
	Medical workers	Gender	Male	181 (26.6)	3.24 (3.16, 3.32)	39.9 (32.32, 47.47)	43.14 (35.56, 50.71)		139 (20.7)	3.15 (3.09, 3.21)	51.1 (40.27, 61.93)	54.25 (43.42, 65.08)		132 (23.8)	3.35 (3.24, 3.46)	40.63 (32.32, 48.93)	43.98 (35.67, 52.29)
			Female	499 (73.4)	3.18 (3.13, 3.22)	41.63 (36.9, 46.35)	44.81 (40.08, 49.54)		531 (79.3)	3.24 (3.18, 3.29)	51.74 (46.61, 56.86)	54.97 (49.85, 60.1)		422 (76.2)	3.24 (3.19, 3.3)	51.93 (45.29, 58.58)	55.18 (48.53, 61.82)
		Age	[18, 24)	103 (15.1)	3.23 (3.12, 3.35)	48.3 (37.27, 59.33)	51.53 (40.5, 62.57)**		74 (11.0)	3.11 (3.04, 3.18)	52.43 (39.67, 65.19)	55.54 (42.79, 68.29)*		104 (18.8)	3.39 (3.26, 3.53)	50.15 (38.76, 61.54)	53.55 (42.18, 64.92)
			[25, 34)	322 (47.4)	3.17 (3.12, 3.23)	40.16 (34.43, 45.88)	43.33 (37.6, 49.06)**		258 (38.5)	3.26 (3.18, 3.33)	41.93 (35.61, 48.24)	45.18 (38.87, 51.5)*		216 (39.0)	3.24 (3.16, 3.32)	46.85 (38.09, 55.61)	50.09 (41.33, 58.86)
			[35, 44)	152 (22.4)	3.23 (3.14, 3.32)	46.06 (36.74, 55.38)	49.29 (39.97, 58.61)**		197 (29.4)	3.22 (3.14, 3.3)	54.32 (45.81, 62.84)	57.55 (49.03, 66.07)*		135 (24.4)	3.21 (3.13, 3.3)	55.33 (42.62, 68.03)	58.54 (45.82, 71.26)
			45+	103 (15.1)	3.17 (3.07, 3.28)	29.98 (21.67, 38.29)	33.16 (24.84, 41.47)**		141 (21.0)	3.2 (3.11, 3.29)	65.08 (52.36, 77.79)	68.28 (55.56, 80.99)*		99 (17.9)	3.27 (3.16, 3.38)	45.19 (33.73, 56.65)	48.46 (37.01, 59.92)
		Education	Junior high school and below	15 (2.2)	3.27 (2.94, 3.6)	26.53 (8.19, 44.87)	29.8 (11.54, 48.06)		11 (1.6)	3.36 (2.91, 3.82)	52.27 (18.77, 85.77)	55.64 (22.21, 89.06)		19 (3.4)	3.21 (3.01, 3.41)	30.89 (6.12, 55.67)	34.11 (9.29, 58.92)
			Senior middle school	73 (10.7)	3.12 (3.04, 3.21)	39.73 (27.22, 52.23)	42.85 (30.34, 55.36)		13 (1.9)	3.15 (2.93, 3.38)	57.31 (20.83, 93.79)	60.46 (24.02, 96.9)		62 (11.2)	3.21 (3.09, 3.33)	52.56 (34.52, 70.61)	55.77 (37.73, 73.82)
			Undergraduate college or above	592 (87.1)	3.2 (3.16, 3.25)	41.72 (37.4, 46.03)	44.92 (40.6, 49.24)		646 (96.4)	3.22 (3.17, 3.26)	51.48 (46.74, 56.21)	54.7 (49.96, 59.43)		473 (85.4)	3.28 (3.22, 3.33)	49.54 (43.68, 55.4)	52.82 (46.96, 58.68)
		Household incomes per capita	<10,000	220 (32.4)	3.18 (3.12, 3.25)	38.35 (32.28, 44.42)	41.53 (35.45, 47.61)		79 (11.8)	3.15 (3.04, 3.27)	57.58 (41.7, 73.46)	60.73 (44.87, 76.6)		42 (7.6)	3.26 (3.05, 3.47)	54.12 (33.65, 74.58)	57.38 (36.92, 77.84)
			10,000-29,999	138 (20.3)	3.17 (3.09, 3.26)	40.52 (31.43, 49.61)	43.7 (34.61, 52.78)		72 (10.7)	3.25 (3.11, 3.39)	49.78 (35.09, 64.47)	53.03 (38.36, 67.7)		57 (10.3)	3.47 (3.27, 3.67)	43.95 (30.28, 57.62)	47.42 (33.76, 61.08)
			30,000-49,999	132 (19.4)	3.2 (3.11, 3.29)	46.54 (36.05, 57.03)	49.73 (39.24, 60.23)		38 (5.7)	3.13 (3.02, 3.24)	53.42 (32.82, 74.02)	56.55 (35.93, 77.17)		85 (15.3)	3.22 (3.12, 3.33)	33.75 (23.44, 44.07)	36.98 (26.66, 47.3)
			50,000-99,999	159 (23.4)	3.23 (3.15, 3.32)	42.48 (33.41, 51.55)	45.71 (36.63, 54.79)		126 (18.8)	3.21 (3.11, 3.3)	53.92 (41.88, 65.96)	57.13 (45.09, 69.17)		247 (44.6)	3.24 (3.17, 3.31)	51.11 (42.71, 59.5)	54.34 (45.95, 62.74)
			≥ 100,000	31 (4.6)	3.19 (2.97, 3.41)	34.45 (21.56, 47.34)	37.65 (24.67, 50.62)		355 (53.0)	3.24 (3.18, 3.3)	49.63 (43.84, 55.41)	52.87 (47.08, 58.66)		123 (22.2)	3.27 (3.16, 3.37)	56.98 (43.51, 70.46)	60.25 (46.77, 73.74)
		Household size	1-2	332 (48.8)	3.17 (3.12, 3.23)	38.2 (32.51, 43.89)	41.37 (35.68, 47.07)**		303 (45.2)	3.2 (3.14, 3.26)	52.8 (45.66, 59.94)	56 (48.86, 63.14)		210 (37.9)	3.32 (3.23, 3.41)	46.64 (38.1, 55.19)	49.96 (41.42, 58.5)
			3-4	271 (39.9)	3.19 (3.13, 3.25)	43.3 (36.7, 49.89)	46.49 (39.89, 53.09)**		298 (44.5)	3.21 (3.15, 3.27)	51.55 (44.7, 58.39)	54.76 (47.91, 61.61)		241 (43.5)	3.27 (3.2, 3.35)	51.54 (43.1, 59.99)	54.82 (46.36, 63.27)
			≥ 5	77 (11.3)	3.3 (3.16, 3.44)	46.47 (35.75, 57.18)	49.77 (39.02, 60.51)**		69 (10.3)	3.33 (3.17, 3.5)	46.61 (33.17, 60.04)	49.94 (36.53, 63.35)		103 (18.6)	3.16 (3.07, 3.24)	49.15 (36.05, 62.24)	52.3 (39.2, 65.4)
	Preschoolers	Gender	Male	940 (51.8)	3.13 (3.1, 3.16)	26.7 (24.85, 28.55)	29.83 (27.98, 31.68)		363 (51.1)	3.09 (3.05, 3.13)	17.5 (15.77, 19.23)	20.59 (18.85, 22.33)		1120 (53.6)	3.15 (3.13, 3.18)	27.72 (26.29, 29.15)	30.88 (29.44, 32.31)
			Female	874 (48.2)	3.11 (3.08, 3.14)	26.91 (24.81, 29.02)	30.03 (27.92, 32.14)		348 (48.9)	3.11 (3.07, 3.16)	18.74 (16.7, 20.79)	21.86 (19.81, 23.91)		971 (46.4)	3.15 (3.12, 3.18)	27.07 (25.62, 28.52)	30.23 (28.78, 31.68)
		Age	[0, 3)	147 (8.1)	3.16 (3.08, 3.25)	31.44 (23.9, 38.97)	34.6 (27.06, 42.13)		11 (1.5)	3 (3, 3)	17.27 (0, 37.22)	20.27 (0.32, 40.22)*		293 (14.0)	3.16 (3.11, 3.21)	23.77 (21.16, 26.39)	26.94 (24.31, 29.56)***
			[3, 4)	178 (9.8)	3.12 (3.06, 3.18)	24.02 (19.89, 28.15)	27.13 (23.01, 31.26)		163 (22.9)	3.13 (3.07, 3.2)	15.13 (12.62, 17.65)	18.27 (15.75, 20.79)*		538 (25.7)	3.17 (3.13, 3.21)	24.95 (22.65, 27.26)	28.12 (25.82, 30.42)***
			[4, 5)	642 (35.4)	3.13 (3.1, 3.17)	26.43 (24.25, 28.6)	29.56 (27.38, 31.74)		228 (32.1)	3.09 (3.04, 3.14)	19.64 (17, 22.29)	22.74 (20.09, 25.39)*		644 (30.8)	3.17 (3.13, 3.21)	28.2 (26.56, 29.83)	31.36 (29.73, 33)***
			[5, 6)	496 (27.3)	3.1 (3.06, 3.14)	25.54 (23.35, 27.74)	28.64 (26.44, 30.84)		170 (23.9)	3.09 (3.04, 3.14)	19.89 (17.4, 22.39)	22.99 (20.48, 25.49)*		361 (17.3)	3.13 (3.08, 3.18)	29.7 (27.28, 32.11)	32.83 (30.41, 35.24)***
			[6, 9]	351 (19.3)	3.12 (3.08, 3.16)	28.75 (25.2, 32.29)	31.87 (28.32, 35.41)		139 (19.5)	3.1 (3.04, 3.17)	16.96 (14.12, 19.79)	20.06 (17.22, 22.9)*		255 (12.2)	3.12 (3.07, 3.17)	31.63 (28.77, 34.49)	34.75 (31.88, 37.62)***
		Education	Preschool	1814 (100.0)	3.12 (3.1, 3.14)	26.8 (25.41, 28.2)	29.93 (28.53, 31.32)		711 (100.0)	3.1 (3.07, 3.13)	18.11 (16.77, 19.44)	21.21 (19.87, 22.55)		2091 (100.0)	3.15 (3.13, 3.17)	27.42 (26.4, 28.44)	30.57 (29.55, 31.6)
		Household incomes per capita	<10,000	687 (37.9)	3.12 (3.08, 3.15)	25.88 (23.54, 28.22)	29 (26.66, 31.34)***		42 (5.9)	3.17 (3, 3.33)	19.43 (13.72, 25.13)	22.6 (16.86, 28.33)		187 (8.9)	3.16 (3.09, 3.22)	26.9 (22.1, 31.7)	30.05 (25.25, 34.86)*
			10,000-29,999	413 (22.8)	3.11 (3.07, 3.15)	24.62 (21.63, 27.61)	27.73 (24.74, 30.72)***		71 (10.0)	3.06 (3, 3.11)	21.77 (14.99, 28.56)	24.83 (18.05, 31.61)		216 (10.3)	3.2 (3.12, 3.28)	25.99 (22.9, 29.07)	29.19 (26.09, 32.28)*
			30,000-49,999	322 (17.8)	3.17 (3.11, 3.23)	26.86 (24.27, 29.46)	30.03 (27.44, 32.63)***		59 (8.3)	3 (3, 3)	18.53 (14.4, 22.65)	21.53 (17.4, 25.65)		318 (15.2)	3.14 (3.09, 3.19)	26.28 (24.16, 28.41)	29.42 (27.3, 31.55)*
			50,000-99,999	288 (15.9)	3.09 (3.05, 3.13)	31.48 (27.48, 35.49)	34.57 (30.57, 38.58)***		147 (20.7)	3.1 (3.03, 3.17)	17.1 (14.87, 19.32)	20.2 (17.96, 22.43)		618 (29.6)	3.16 (3.12, 3.2)	27.62 (25.86, 29.39)	30.78 (29.02, 32.55)*
			≥ 100,000	104 (5.7)	3.15 (3.06, 3.24)	28.42 (23.23, 33.62)	31.58 (26.38, 36.78)***		392 (55.1)	3.12 (3.08, 3.16)	17.62 (15.89, 19.35)	20.74 (19, 22.47)		752 (36.0)	3.14 (3.11, 3.17)	28.28 (26.55, 30)	31.42 (29.69, 33.14)*
		Household size	1-2	533 (29.4)	3.13 (3.09, 3.16)	25.57 (23.59, 27.56)	28.7 (26.72, 30.68)		141 (19.8)	3.15 (3.06, 3.23)	18.89 (15.34, 22.45)	22.04 (18.47, 25.61)		504 (24.1)	3.12 (3.08, 3.16)	26.55 (24.56, 28.54)	29.67 (27.69, 31.66)*
			3-4	938 (51.7)	3.12 (3.1, 3.15)	26.87 (24.83, 28.9)	29.99 (27.96, 32.02)		455 (64.0)	3.1 (3.07, 3.13)	17.97 (16.34, 19.61)	21.07 (19.43, 22.71)		1200 (57.4)	3.15 (3.13, 3.18)	27.09 (25.72, 28.47)	30.25 (28.87, 31.63)*
			≥ 5	343 (18.9)	3.11 (3.07, 3.16)	28.54 (24.75, 32.33)	31.65 (27.87, 35.44)		115 (16.2)	3.06 (3.01, 3.11)	17.69 (14.91, 20.46)	20.75 (17.97, 23.53)		387 (18.5)	3.19 (3.14, 3.24)	29.57 (27.23, 31.91)	32.76 (30.41, 35.11)*
	Students	Gender	Male	3107 (52.9)	3.12 (3.11, 3.14)	37.52 (36.05, 38.98)	40.64 (39.17, 42.1)		283 (51.3)	3.16 (3.1, 3.21)	35 (31.36, 38.65)	38.16 (34.51, 41.81)		571 (47.7)	3.13 (3.1, 3.17)	46.75 (42.63, 50.87)	49.88 (45.76, 54)
			Female	2768 (47.1)	3.11 (3.1, 3.12)	36.81 (35.36, 38.25)	39.92 (38.47, 41.36)		269 (48.7)	3.12 (3.07, 3.16)	32.67 (28.78, 36.55)	35.78 (31.9, 39.67)		626 (52.3)	3.14 (3.1, 3.17)	43.73 (40.28, 47.18)	46.87 (43.42, 50.32)
		Age	[5,7)	266 (4.5)	3.13 (3.11, 3.15)	38.62 (36.68, 40.56)	41.75 (39.81, 43.69)***		37 (6.7)	3.11 (3.04, 3.19)	37.72 (29.68, 45.76)	40.83 (32.79, 48.87)***		66 (5.5)	3.15 (3.11, 3.2)	46.93 (41.91, 51.94)	50.08 (45.06, 55.09)
			[7, 10)	1873 (31.9)	3.14 (3.11, 3.16)	33.46 (31.36, 35.56)	36.6 (34.5, 38.7)***		137 (24.8)	3.13 (3.06, 3.2)	25.16 (21.58, 28.73)	28.28 (24.69, 31.88)***		163 (13.6)	3.14 (3.1, 3.19)	44.06 (39.34, 48.78)	47.21 (42.48, 51.93)
			[10, 13)	2122 (36.1)	3.13 (3.09, 3.17)	40.01 (36.35, 43.68)	43.15 (39.47, 46.82)***		114 (20.7)	3.12 (3.06, 3.18)	34.26 (28.02, 40.5)	37.38 (31.14, 43.62)***		403 (33.7)	3.15 (3.08, 3.21)	47.49 (39.94, 55.04)	50.64 (43.09, 58.19)
			[13, 16)	1129 (19.2)	3.07 (3.03, 3.11)	32.78 (29.88, 35.68)	35.85 (32.94, 38.76)***		116 (21.0)	3.03 (2.97, 3.08)	34.3 (27.52, 41.08)	37.32 (30.54, 44.11)***		380 (31.7)	3.09 (3.01, 3.17)	42.62 (35.45, 49.79)	45.71 (38.55, 52.87)
			[16, 20]	485 (8.3)	3.09 (3.07, 3.1)	37.69 (35.98, 39.4)	40.78 (39.07, 42.49)***		148 (26.8)	3.21 (3.11, 3.31)	37.49 (34.06, 40.91)	40.7 (37.27, 44.13)***		185 (15.5)	3.07 (3.03, 3.11)	41.82 (36.43, 47.2)	44.89 (39.5, 50.28)
		Education	Primary School Grade one and two	1183 (20.1)	3.14 (3.11, 3.18)	35.82 (32.63, 39)	38.96 (35.77, 42.15)***		91 (16.5)	3.07 (2.99, 3.15)	27.12 (17.18, 37.06)	30.19 (20.26, 40.13)***		153 (12.8)	3.13 (3.09, 3.17)	47.2 (42.66, 51.74)	50.33 (45.79, 54.87)**
			Primary School Grade three and four	1281 (21.8)	3.15 (3.11, 3.19)	33.99 (30.65, 37.33)	37.14 (33.8, 40.48)***		91 (16.5)	3.08 (2.97, 3.19)	23.69 (17.61, 29.78)	26.77 (20.67, 32.87)***		130 (10.9)	3.16 (3.06, 3.27)	44.64 (33.17, 56.11)	47.81 (36.33, 59.29)**
			Primary School Grade five and six	1393 (23.7)	3.14 (3.1, 3.19)	33.6 (29.81, 37.39)	36.74 (32.94, 40.54)***		77 (13.9)	3.23 (3.05, 3.42)	26.83 (21.43, 32.24)	30.07 (24.6, 35.54)***		85 (7.1)	3.04 (2.98, 3.11)	33.82 (19.45, 48.2)	36.87 (22.46, 51.28)**
			Junior School freshmen	669 (11.4)	3.12 (3.07, 3.18)	39.28 (33.84, 44.73)	42.41 (36.95, 47.86)***		42 (7.6)	3.08 (3.02, 3.14)	24.35 (19.37, 29.32)	27.42 (22.43, 32.41)***		474 (39.6)	3.2 (3.11, 3.29)	51.27 (42.22, 60.31)	54.47 (45.42, 63.52)**
			Junior two	431 (7.3)	3.12 (3.06, 3.17)	47.4 (40.3, 54.49)	50.51 (43.41, 57.61)***		26 (4.7)	3.14 (3.04, 3.25)	31.75 (25.35, 38.15)	34.89 (28.47, 41.32)***		67 (5.6)	3.17 (3.05, 3.3)	46.52 (33.24, 59.8)	49.69 (36.42, 62.97)**
			Junior three	383 (6.5)	3.06 (3.02, 3.11)	40.19 (34.89, 45.49)	43.25 (37.95, 48.56)***		30 (5.4)	3.13 (3.02, 3.24)	42.97 (29.5, 56.44)	46.1 (32.64, 59.55)***		45 (3.8)	3.11 (2.98, 3.25)	37.5 (29.74, 45.26)	40.61 (32.87, 48.35)**
			Senior one	240 (4.1)	3.08 (3.06, 3.1)	35.93 (34.11, 37.75)	39.01 (37.18, 40.83)***		78 (14.1)	3.05 (3, 3.11)	33.64 (29.16, 38.11)	36.69 (32.21, 41.18)***		132 (11.0)	3.07 (3.02, 3.11)	41.63 (37.8, 45.47)	44.7 (40.87, 48.53)**
			Senior two	156 (2.7)	3.11 (3.09, 3.13)	39.35 (36.97, 41.74)	42.46 (40.07, 44.85)***		56 (10.1)	3.25 (3.12, 3.39)	40.32 (36.69, 43.95)	43.57 (39.95, 47.2)***		75 (6.3)	3.16 (3.07, 3.25)	47.09 (38.15, 56.04)	50.25 (41.3, 59.21)**
			Senior three	139 (2.4)	3.13 (3.11, 3.15)	37.07 (34.75, 39.39)	40.2 (37.88, 42.52)***		61 (11.1)	3.18 (3.07, 3.3)	40.32 (29.5, 51.15)	43.51 (32.68, 54.34)***		36 (3.0)	3.14 (3.04, 3.24)	36.29 (28.28, 44.31)	39.44 (31.43, 47.44)**
		Household incomes per capita	<10,000	2678 (45.6)	3.11 (3.1, 3.13)	34.34 (32.77, 35.9)	37.45 (35.88, 39.01)***		62 (11.2)	3.13 (3.03, 3.23)	30.4 (19.88, 40.93)	33.53 (23.01, 44.06)***		145 (12.1)	3.11 (3.05, 3.17)	38.63 (32.83, 44.43)	41.74 (35.94, 47.55)
			10,000-29,999	1480 (25.2)	3.12 (3.1, 3.14)	36.5 (34.62, 38.39)	39.62 (37.74, 41.51)***		62 (11.2)	3.16 (3.06, 3.27)	31.98 (21.52, 42.44)	35.15 (24.67, 45.62)***		176 (14.7)	3.13 (3.07, 3.19)	44.96 (37.94, 51.98)	48.09 (41.06, 55.12)
			30,000-49,999	945 (16.1)	3.11 (3.08, 3.14)	39.47 (37.16, 41.78)	42.58 (40.27, 44.89)***		49 (8.9)	3.14 (3.04, 3.24)	28.57 (21.35, 35.79)	31.71 (24.51, 38.92)***		254 (21.2)	3.16 (3.1, 3.22)	42.67 (37.53, 47.8)	45.83 (40.68, 50.97)
			50,000-99,999	580 (9.9)	3.11 (3.08, 3.15)	47.85 (43.85, 51.84)	50.96 (46.96, 54.95)***		119 (21.6)	3.13 (3.05, 3.21)	31.2 (25.98, 36.42)	34.33 (29.1, 39.55)***		309 (25.8)	3.15 (3.1, 3.2)	47.75 (41.78, 53.72)	50.9 (44.93, 56.88)
			≥ 100,000	192 (3.3)	3.18 (3.11, 3.25)	38.64 (33.8, 43.49)	41.82 (36.96, 46.68)***		260 (47.1)	3.14 (3.08, 3.2)	37.35 (33.85, 40.86)	40.49 (36.98, 44)***		313 (26.1)	3.12 (3.07, 3.16)	47.8 (42.37, 53.22)	50.91 (45.49, 56.34)
		Household size	1-2	2056 (35.0)	3.12 (3.1, 3.14)	36.7 (34.91, 38.49)	39.82 (38.04, 41.61)*		220 (39.9)	3.12 (3.07, 3.18)	33.05 (28.01, 38.09)	36.17 (31.13, 41.21)		351 (29.3)	3.11 (3.07, 3.15)	41.85 (37.4, 46.3)	44.96 (40.51, 49.42)
			3-4	2790 (47.5)	3.1 (3.09, 3.12)	37.93 (36.46, 39.39)	41.03 (39.57, 42.5)*		276 (50.0)	3.12 (3.08, 3.17)	34.45 (31.09, 37.8)	37.57 (34.21, 40.92)		634 (53.0)	3.13 (3.1, 3.17)	47.02 (43.18, 50.86)	50.15 (46.31, 53.99)
			≥ 5	1029 (17.5)	3.13 (3.11, 3.16)	36.12 (33.65, 38.59)	39.25 (36.78, 41.73)*		56 (10.1)	3.27 (3.09, 3.45)	34.2 (29.06, 39.33)	37.46 (32.3, 42.63)		212 (17.7)	3.18 (3.11, 3.25)	45.14 (38.76, 51.52)	48.32 (41.94, 54.71)
	* P<0.05, ** P<0.01, *** P<0.001
