# Supplementary material for: Patterns of human social contact and mask wearing in high-risk groups in China
Source: Infect Dis Poverty. 2022 Jun 18;11:69. doi: 10.1186/s40249-022-00988-8 (PMC9206088; doi:10.1186/s40249-022-00988-8)
Supplement: Supplementary file 3 — Additional file 3: Table S2. Proportion of participants had gone to the seven places (school/workplace, public transportation, training institution, outdoor public space, non-enclosed indoor public space, enclosed indoor public space and medical place) in the last month stratified by provinces and occupations. [file 40249_2022_988_MOESM3_ESM.xlsx]

## Sheet: Table S2
	Supplementary Table S2. Proportion of participants had gone to the seven places (school/workplace, public transportation, training institution, outdoor public space, non-enclosed indoor public space, enclosed indoor public space and medical place) in the last month stratified by provinces and occupations.
	Places		Overall	Delivery workers	Medical workers	Preschoolers	Students	P value		Delivery workers					Medical workers					Preschoolers					Students
										Qinghai	Shanghai	Zhejiang	P value		Qinghai	Shanghai	Zhejiang	P value		Qinghai	Shanghai	Zhejiang	P value		Qinghai	Shanghai	Zhejiang	P value
	Overall		15635	1491	1904	4616	7624			68	1045	378			680	670	554			1814	711	2091			5875	552	1197
	School/workplace	No	1092 (7.0)	345 (23.1)	321 (16.9)	274 (5.9)	152 (2.0)	<0.001		7 (10.3)	271 (25.9)	67 (17.7)	<0.001		152 (22.4)	74 (11.0)	95 (17.1)	<0.001		98 (5.4)	90 (12.7)	86 (4.1)	<0.001		115 (2.0)	16 (2.9)	21 (1.8)	0.259
		Yes	14543 (93.0)	1146 (76.9)	1583 (83.1)	4342 (94.1)	7472 (98.0)			61 (89.7)	774 (74.1)	311 (82.3)			528 (77.6)	596 (89.0)	459 (82.9)			1716 (94.6)	621 (87.3)	2005 (95.9)			5760 (98.0)	536 (97.1)	1176 (98.2)
	Public transportation	No	5567 (35.6)	469 (31.5)	645 (33.9)	1791 (38.8)	2662 (34.9)	<0.001		10 (14.7)	346 (33.1)	113 (29.9)	0.005		173 (25.4)	251 (37.5)	221 (39.9)	<0.001		851 (46.9)	177 (24.9)	763 (36.5)	<0.001		2185 (37.2)	96 (17.4)	381 (31.8)	<0.001
		Yes	10068 (64.4)	1022 (68.5)	1259 (66.1)	2825 (61.2)	4962 (65.1)			58 (85.3)	699 (66.9)	265 (70.1)			507 (74.6)	419 (62.5)	333 (60.1)			963 (53.1)	534 (75.1)	1328 (63.5)			3690 (62.8)	456 (82.6)	816 (68.2)
	Training institution	No	4258 (27.2)	367 (24.6)	378 (19.9)	1585 (34.3)	1928 (25.3)	<0.001		7 (10.3)	273 (26.1)	87 (23.0)	0.009		106 (15.6)	112 (16.7)	160 (28.9)	<0.001		546 (30.1)	198 (27.8)	841 (40.2)	<0.001		1387 (23.6)	107 (19.4)	434 (36.3)	<0.001
		Yes	11377 (72.8)	1124 (75.4)	1526 (80.1)	3031 (65.7)	5696 (74.7)			61 (89.7)	772 (73.9)	291 (77.0)			574 (84.4)	558 (83.3)	394 (71.1)			1268 (69.9)	513 (72.2)	1250 (59.8)			4488 (76.4)	445 (80.6)	763 (63.7)
	Outdoor public space	No	1788 (11.4)	191 (12.8)	127 (6.7)	504 (10.9)	966 (12.7)	<0.001		3 (4.4)	157 (15.0)	31 (8.2)	<0.001		52 (7.6)	31 (4.6)	44 (7.9)	0.031		274 (15.1)	26 (3.7)	204 (9.8)	<0.001		743 (12.6)	43 (7.8)	180 (15.0)	<0.001
		Yes	13847 (88.6)	1300 (87.2)	1777 (93.3)	4112 (89.1)	6658 (87.3)			65 (95.6)	888 (85.0)	347 (91.8)			628 (92.4)	639 (95.4)	510 (92.1)			1540 (84.9)	685 (96.3)	1887 (90.2)			5132 (87.4)	509 (92.2)	1017 (85.0)
	Non-enclosed indoor public space	No	1679 (10.7)	158 (10.6)	89 (4.7)	529 (11.5)	903 (11.8)	<0.001		3 (4.4)	134 (12.8)	21 (5.6)	<0.001		33 (4.9)	22 (3.3)	34 (6.1)	0.06		265 (14.6)	52 (7.3)	212 (10.1)	<0.001		678 (11.5)	48 (8.7)	177 (14.8)	<0.001
		Yes	13956 (89.3)	1333 (89.4)	1815 (95.3)	4087 (88.5)	6721 (88.2)			65 (95.6)	911 (87.2)	357 (94.4)			647 (95.1)	648 (96.7)	520 (93.9)			1549 (85.4)	659 (92.7)	1879 (89.9)			5197 (88.5)	504 (91.3)	1020 (85.2)
	Enclosed indoor public space	No	3966 (25.4)	263 (17.6)	246 (12.9)	1436 (31.1)	2021 (26.5)	<0.001		3 (4.4)	215 (20.6)	45 (11.9)	<0.001		94 (13.8)	68 (10.1)	84 (15.2)	0.023		613 (33.8)	162 (22.8)	661 (31.6)	<0.001		1550 (26.4)	97 (17.6)	374 (31.2)	<0.001
		Yes	11669 (74.6)	1228 (82.4)	1658 (87.1)	3180 (68.9)	5603 (73.5)			65 (95.6)	830 (79.4)	333 (88.1)			586 (86.2)	602 (89.9)	470 (84.8)			1201 (66.2)	549 (77.2)	1430 (68.4)			4325 (73.6)	455 (82.4)	823 (68.8)
	Medical place	No	3267 (20.9)	295 (19.8)	89 (4.7)	1061 (23.0)	1822 (23.9)	<0.001		3 (4.4)	254 (24.3)	38 (10.1)	<0.001		34 (5.0)	30 (4.5)	25 (4.5)	0.881		458 (25.2)	182 (25.6)	421 (20.1)	<0.001		1350 (23.0)	138 (25.0)	334 (27.9)	0.001
		Yes	12368 (79.1)	1196 (80.2)	1815 (95.3)	3555 (77.0)	5802 (76.1)			65 (95.6)	791 (75.7)	340 (89.9)			646 (95.0)	640 (95.5)	529 (95.5)			1356 (74.8)	529 (74.4)	1670 (79.9)			4525 (77.0)	414 (75.0)	863 (72.1)
